# Supplementary material for: The Slow Growth of Adventitious Roots in Tetraploid Hybrid Poplar (Populus simonii × P. nigra var. italica) May Be Caused by Endogenous Hormone-Mediated Meristem Shortening
Source: Plants (Basel). 2024 May 22;13(11):1430. doi: 10.3390/plants13111430 (PMC11174411; doi:10.3390/plants13111430)
Supplement: Supplementary file 1 [file plants-13-01430-s001.zip]

Archive with 1 entries (1 files):
- plants-2984405-supplementary.pdf
